# Supplementary material for: Optimization of Sanitation Process Parameters of Slightly Acidic Electrolyzed Water for Automated Milk Feeders Using Response Surface Methodology
Source: Animals (Basel). 2026 Apr 16;16(8):1225. doi: 10.3390/ani16081225 (PMC13113120; doi:10.3390/ani16081225)
Supplement: Supplementary file 1 [file animals-16-01225-s001.zip]

Archive with 1 entries (1 files):
- animals-4196962-supplementary.pdf
